# Supplementary material for: Identification of success factors in elite wrestlers—An exploratory study
Source: PLoS One. 2021 Mar 4;16(3):e0247565. doi: 10.1371/journal.pone.0247565 (PMC7932093; doi:10.1371/journal.pone.0247565)
Supplement: S1 File — (CSV) [file pone.0247565.s001.csv]

sls	A1	A2	A3	A4	A5	A6	A7	A8	A9	A10	A11	A12	A13	A14	A15	B1	B2	B3	B4	B5	B6	B7	C1	C2	C3	C4	D1	D2	D3	D4	D5	E1	E2	E3	E4	E5	E6	E7	E8
M	162	55	21,1	89,2	62,3	37,4	28,2	28,9	22,8	48,2	32,2	47,6	5,4	55,3	61,4	260	41	18,4	34	9,6	6,2	43	244	114	43	181	7,2	7,2	8,5	6,8	7,4	8,83	201,9	7,85	4,63	12,2	273,5	5,28	1,86
M	160	57	22,3	100,5	77,1	45	34,4	37	33	64	38,3	50,1	5,9	50,9	68,9	220	31	18,8	32	9,1	4,3	53	261	129	44	159	6,6	6,5	7,2	5,3	5,3	7,52	184,9	10,42	4,31	8,02	211,9	6,76	6,19
M	168	58,1	20,6	94	70,4	39,2	29,7	27	23,2	51	32,3	42,3	9	50,2	63,9	255	23	21,4	24	11	7,5	41	346	131	39	157	6,3	7,1	6,3	6,1	6,2	7,25	179,5	9,4	4,39	10,6	253,8	8,03	4,5
M	174	60,9	20,2	100	75,2	42	32	27	21	51	33	49,3	5	54,9	67,8	241	30	18	31	9,3	4,4	54	263	87	48	193	6,4	6,6	7,3	5,7	6	7,12	182,3	11,05	3,07	9,87	238,1	5,85	3,73
M	171	65	22,4	96,1	69,4	41,4	31,5	28,5	23,7	52,3	31,9	53,4	5,5	56,9	67,1	280	40	18,4	35	9	4,5	52	244	69	53	206	6,9	7,6	8	5,9	6,2	8,75	222,5	6,93	6,25	11,4	284,3	5,51	5,69
M	167	64,7	23,5	92,1	71,3	40,6	32,5	28,7	24,8	50,7	33,3	50,6	5,6	56,5	67,2	283	41	19,2	37	11,7	5,6	55	264	89	56	192	6,1	6,9	7	5,9	6,8	9,86	192,8	5,31	4,77	13,8	293,9	4,46	4,4
M	183	66,4	19,7	103,2	78,1	43,3	31,5	31,2	27,4	58,2	38,5	57,7	5	59,9	68,2	250	17	18,2	24	13,1	7,6	39	221	94	42	175	6,1	6,7	6,3	5,7	6,3	6,95	164	9,72	4,64	9,86	240,4	8,08	4,11
M	172	67	22,3	97,2	69,3	42,2	32,2	31,1	25,6	50,6	32,2	45,4	6,1	64,1	61,3	244	36	19,9	33	9,9	7,5	44	222	102	46	187	7,8	6	7,7	4,9	5,1	8,41	200,6	7,22	3,66	11,9	276	6,73	1,86
M	160	64	25,2	91,6	61,1	41,1	32,3	32,8	27,6	60,1	32,2	40,7	6,5	60,6	62,4	274	28	20,8	30	10,4	6,3	48	211	95	45	196	6,8	7	6,7	6,1	6,5	7,66	199,5	6,26	5,81	11,4	279,8	6,84	3,86
M	172	74,8	25,6	97,8	70,5	45,3	33,1	32,6	26,8	59,4	31,3	58,2	10,9	61	62,2	282	53	19,1	35	11	7	55	256	90	46	184	7,7	7,8	8,1	7,5	8,2	9,43	228,2	6,1	6,16	14,2	326,6	5,63	5,15
M	175	75,8	25,1	100,5	69,4	45,1	34,2	32,8	26,7	58,2	34,2	39	8,7	64,2	63,7	282	40	21,2	37	11,3	4,7	53	221	67	54	207	5,8	6	7,3	5,9	6,2	7,92	218,5	5,14	5,7	11,3	280,7	6,1	2,99
M	180	76,1	23,5	91,5	70,1	40,9	31,6	30	24,8	50,2	32,7	53	7,9	66,5	64,6	230	28	20,9	30	10,7	4,7	54	236	119	40	162	6,9	7,4	7,6	6,6	6,8	5,75	156	7,77	9,54	9,52	243	6,69	3,8
M	175	77,1	25,4	100,9	71,4	42,4	33	33,7	28,1	57,7	31,6	47,8	12,1	62,8	60,9	237	21	18,7	30	11,3	6,4	48	215	96	55	192	6,8	6,5	7,5	6,6	6,5	8,8	207,4	7,83	3,95	11,6	260,8	7,52	1,75
M	183	80,6	24,4	103,6	73,8	49,7	33,3	31,4	27,1	57	34,2	45,5	6,8	69,7	65	260	45	19,8	29	12,1	7,4	47	231	92	45	170	7,1	7,7	7,5	5,7	6,2	9,16	200,8	8,95	5,74	13,7	251,9	6,56	3,25
M	180	86,5	26,8	104,9	72,3	44,5	32,7	34,3	30,4	60,4	33,8	61,2	11,4	71,3	61,4	274	30	18,7	34	14,1	7,5	56	218	86	55	208	7,3	6,9	7,9	5,9	6,9	8,75	229,1	6,56	6,46	13,4	280,3	5,33	4,71
M	177	87	28,1	103,1	71,7	44	34,1	35,2	31,4	61,1	33,9	58,3	12,2	74,1	62,3	238	35	20,9	35	10,6	7,3	46	209	112	52	178	8,1	6,6	7,7	5,5	6,1	7,64	199,6	6,79	3,31	11,3	226,9	5,41	3,56
M	186	110,9	32,5	104,6	73,3	49,3	38,5	35	31	67,6	44,1	78,2	10,2	92,9	62,9	253	30	23	33	11,1	8,9	47	225	108	53	179	7,8	6,9	7,3	6,9	6,4	7,58	188,6	9,8	3,55	11,1	244,2	7,26	0,89
M	183	115,2	34,8	106,7	74,2	48,6	37,8	40,8	32,5	71,9	39,3	109,1	21,2	84,4	55,8	255	30	21,1	27	11,2	7,7	50	219	74	52	191	6,1	5,9	6,7	5,1	5,4	8,84	189,7	9,06	4,44	13,2	251,1	7,33	1,67
M	182	103	31,5	105,1	76,5	49,6	39,7	37	34,8	76,2	44,3	91,6	10,7	86,1	61,3	228	12	23,2	28	14,4	8	42	235	109	48	179	7,1	6,9	6,9	6,1	6,6	8,76	186,3	8,22	4,67	12,3	259,9	7,43	0,96
NM	171	59	20,2	108,5	82,6	48,5	38	40	33,2	70,3	43,6	127,8	5	53,2	68,8	240	17	18,9	21	13,8	9,4	44	252	96	43	184	6,3	6	6,2	5,1	5,4	7,01	171,1	7,82	4,85	9,56	239,3	6,25	4,27
NM	180	62,1	19,3	99	73	45	33	25,8	23,5	49	33	61,9	5	54,5	68,8	245	21	18,9	31	10,6	6,2	44	229	100	47	180	6,8	6	6,2	5,1	5,5	8,69	197,7	8,92	5,54	9,8	251,3	5,45	3,45
NM	174	62,9	21	97	72	44	34	29,5	25,2	51	34	46,2	5,2	55	67,1	257	40	18,9	33	10,7	6,3	49	235	77	52	196	8,2	6,3	7,9	5,2	5	7,47	191,2	8,18	5,43	11,6	288,9	3,04	4,64
NM	171	63	21,7	98	73	45	31	32,3	27,4	52	35	49	5	55,3	70,1	232	25	18,7	32	11,7	6,4	44	244	88	60	178	6,5	6,9	6,3	5,4	5,2	7,39	182,3	9,7	5,87	9,7	238,2	6,04	5,73
NM	172	66,1	22,5	99	74	45	34	33,4	28	53	37	52,3	7,7	55,9	64,2	244	30	20,1	34	12,2	8	52	211	98	49	199	7,2	6	6,7	4,9	5,4	8,24	187,6	6,03	4,07	12,5	267,1	3,45	4,46
NM	179	67,9	21,2	104	78	44	32,5	26	23	49,8	35	43,8	5	61,3	67,7	262	17	18,6	21	13,3	9,5	43	205	88	49	186	6,7	6,4	6,4	7,1	6	8,02	205,7	9,96	6,55	10,18	264,3	9,72	2,56
NM	171	68,9	23,8	95	67	43	33	30,7	26,3	54	33	60,9	6,4	58,9	66	260	46	18,8	32	13,3	9,5	55	247	84	55	186	6,3	6,3	6,9	5,5	5,9	9,55	198,9	5,02	5,44	13,6	256,2	6,3	2,9
NM	178	69,5	22,1	100,2	75	43,5	31	30	27,6	55	36,6	53,9	6	62,1	66,5	262	16	20,6	20	14	9,7	40	245	123	38	163	6,2	6,7	6,1	5,7	6,2	7,83	199	7,74	5,94	9,29	252,8	6,97	10,2
NM	175	71,7	23,7	98	73	45	34	32,4	25,4	53	36	43,6	5	63,2	69,6	255	35	18,9	31	10,7	6,1	48	206	92	51	195	6,3	6,7	6,1	6,2	6,4	9,04	226,3	5,44	4,68	13	250,2	4,61	4,51
NM	172	72,2	24,6	99	72	48	38	30,4	26,6	56	36	44,2	5,8	62,4	66,8	247	16	21,6	29	13,4	8,5	47	207	104	53	178	6,6	6,6	6,4	5,5	5,5	8,04	193,7	8,12	5,25	12,3	240,3	6,13	3,25
NM	180	74,4	22,8	108	83	48,6	34,5	38	32,3	64,4	43,3	95,5	9,1	64,3	63,3	260	17	20,8	24	14,3	9,6	42	236	111	40	163	5,8	5,8	6,3	5,7	5,8	8,46	201	9,97	5,52	9,87	251	6,65	3,14
NM	180	74,5	23,4	103	76	41	39	28,3	27,5	55	32	67,1	8,9	62,5	62,4	227	20	18,9	30	12,3	7,6	44	207	96	46	173	7	5,9	6,6	4,8	5,5	9,15	195,6	9,34	5,36	12,3	229,4	6,52	4,44
NM	187	79	22,8	102	77	47	32	28,6	24,5	53	32	62,8	7,5	67,7	65,2	237	21	21,1	29	14,2	8,7	45	215	104	49	174	7,2	5,9	6,7	5,2	5,6	8,17	197,8	4,96	5,25	12	222,4	5,43	2,8
NM	184	82,7	24,8	104	77	49	34	31,3	25,2	56	34	60,3	8	70,4	63,3	239	25	22	28	11,8	7,6	42	218	87	46	176	7,4	6,7	7	5,5	5,4	8,34	198,4	6,14	3,49	10,8	228,3	5,26	5,43
NM	172	87,3	29,8	97	73	51	37	30,3	25,1	62	35	107,7	13,3	69,5	60,2	222	25	22	25	15	9,6	42	275	109	41	180	6,4	5,9	6,2	5,6	5,6	8,25	189,5	7,31	5,48	9,4	236,4	4,27	0,79
NM	172	89,7	30,8	95	69	55	41	36,6	32,4	60	38	69,8	12,4	72,9	61,6	248	25	23,2	30	13,6	9,5	50	243	94	51	197	6	6	6,3	5	5,1	7,76	186,6	6,23	5,57	11,8	285,3	4,45	4,34
NM	171	90,5	31,2	90	71	52	41	31,1	28,3	64	35	129,5	15,1	70,6	59,3	260	16	19,9	26	13,1	8,2	44	239	107	42	172	6,3	6,7	5,8	5,9	6,2	7,6	188,8	9,7	4,32	10,9	260,4	5,34	3,48
NM	175	98,5	32,4	99	71	49	37	34,5	25,3	66	36	128,8	12,4	79,3	60,9	232	20	20,9	27	11,8	7,4	45	242	113	47	173	6,3	6,5	6	5,7	6	8,4	196,6	8,04	5,83	10	268,3	6,61	5,62
M	162	51,4	19,4	84	67,4	38	33,5	28,1	27,6	47	33,4	32,2	5	46,7	69,3	233	41	20,6	34	10,3	12,6	48	293	82	49	198	7,5	3,9	4,6	5,5	7	8,62	186,1	6,64	3,92	10,14	240,7	7,42	2,42
M	166	54,3	19,6	86	68,5	39,5	35	27,1	25,4	47,8	32,1	43,4	5	48,9	70,9	206	24	21,8	33	11,6	4,5	48	292	138	38	180	6,5	6	5,3	6,5	6,9	8,26	197,5	6,29	3,73	10,53	255,3	2,65	2,94
M	168	59,3	20,9	92	68,5	41,2	30,4	26,5	22,1	52	33	35	9,3	51,1	63,8	270	35	20,5	36	11,02	4,63	53	221	120	52	196	5,5	6,9	5,1	8,2	8,5	8,73	221	5,55	4,96	9,53	244,2	3,93	3
M	162	59,3	22,5	93,5	67	41,5	33	27,5	25	56	33	74,9	12,2	49,4	62,2	265	27	20,3	31	10,6	5,3	42	225	103	51	193	7,8	7,8	8	7,8	7,3	7,9	182	6,31	5,01	9,67	210,3	4,77	2,83
M	172	59,7	19,9	101	73,9	44,5	36,5	27,3	20	46,9	32,5	50,4	6,4	53,1	65,9	234	30	20,8	33	18,52	6,37	41	248	105	47	180	5,4	5,9	5,4	8,5	7,1	8,35	218,5	6,25	10,07	10,33	238,7	4,88	1,74
M	170	60,7	20,8	94	66,7	44	34	29,6	21,7	49,7	33	67,9	6,2	54,1	66,7	233	34	20,4	31	9,7	4,1	52	257	111	42	181	7,9	6,6	7,2	6,9	5,5	8,19	202,3	8,98	4,43	9,55	238,2	8,7	3,98
M	168	63,3	22,3	91	68,4	42,5	36,7	25,6	21,4	51,4	32,4	53,2	6,9	56	66,7	223	42	20,2	38	9,95	5,65	53	273	129	41	164	6,8	7,5	5,5	7,4	6,7	7,79	195,9	10,86	5,7	10,25	211	4,48	1,87
M	172	63,8	21,3	95	69,9	39,2	31	27	24,1	50	32,5	40,6	7,8	55,9	64,7	234	35	19,7	33	10,77	9,78	50	215	81	51	189	6,6	7	6,9	7,3	8	8,58	208,6	4,95	4,35	10,53	244,3	5,35	3,52
M	171	67,3	22,9	95	67	44,5	36	30	23,4	51,2	35	77	8,9	58,2	64,2	252	36	20,4	34	12,98	6,51	48	232	63	53	209	6,5	6,1	6,1	7,5	7	8,84	205,6	5,51	5,62	9,71	239,6	6,57	3,84
M	165	70	25,7	86	68,5	42,5	29,7	31,9	28,5	55	36,9	39,9	9,9	59,9	64,6	257	33	19,5	37	11,95	4,16	56	199	93	55	194	6,8	7,9	6,3	7,3	7,2	8,37	199	7,99	4,96	10,28	249,3	3,98	3,38
M	177	70,4	22,3	99	73	47	37	30,5	22,4	51	32,7	59,5	8,3	61,3	64,2	212	29	20	31	10,8	5,6	50	279	117	41	179	7,9	7,8	7,1	6,8	6,9	8,67	208	5,05	4,35	10,39	245,9	6,32	2,7
M	176	71,1	22,9	92	66,5	41	33,5	26,8	24	57,9	32	50,4	7,2	62,7	65,7	244	32	20,6	30	11,49	4,96	52	203	93	52	191	6,1	6,5	5,8	5,9	7,2	8,59	198,4	6,57	4,35	9,73	206,4	4,1	2,59
M	178	71,2	22,4	103	69,9	46,5	37,5	30,5	22,5	51,1	33,8	99,4	11,6	59,8	61,2	258	29	21	29	10,4	5,6	50	259	87	43	181	7	6,2	6	7,8	7,5	8,43	209,8	6,38	5,82	10,69	249,8	4,34	2,8
M	170	73,4	25,3	91	68,7	42,1	32,5	29,8	24	53,7	33,8	49,7	9,9	73,4	64,1	241	35	20,7	32	11,86	5,18	52	221	104	52	200	6,4	6,9	6,3	7,9	8,5	8,47	206,1	6,82	3,01	10,22	244,1	5,78	5,16
M	176	74,8	23,9	91,3	64,2	40	34,5	26,5	23,9	55,4	32,6	10,4	10,6	63,6	62,6	237	35	20,2	34	11,42	5,44	51	225	60	51	194	6,2	5,7	5,4	6	6,4	8,06	196,3	11,54	5,17	9,58	235,9	6,86	4,98
M	180	75,4	23,2	104,2	67,4	41,5	35	32,1	23,1	48,2	37,4	6,8	6,3	67,2	66,5	227	19	20,3	29	14,14	5,67	47	236	84	46	186	4,8	5,3	4,7	5,1	3,9	8,27	198,6	16,07	5,12	9,48	234,9	8,62	4,53
M	170	74,1	25,6	92,1	69,1	42	36,1	28,1	26,4	51,2	31,9	52,5	7	65,5	67,2	258	39	18,6	34	11,35	5,47	51	234	80	54	207	6,4	6,7	6	6	8	8,04	201,8	7,05	7,51	13,98	269,8	3,77	0,76
M	175	80,1	26,1	98,5	71	48	37	33,1	27,4	57,1	36,2	63	10,8	68	62,9	243	25	19,2	35	11,02	5,54	54	330	139	53	191	6,5	5,6	5,9	6,2	8,1	8,92	207,3	5,46	4,42	10,09	253	4,07	5,1
M	180	81,1	25	105,2	68,7	44,5	36	33,1	25,6	51,4	39,6	61,6	9	70,2	64	270	31	21,8	34	14,02	7,25	46	249	97	45	186	5,7	4,6	5	6,4	5,1	7,73	196,4	11,53	6,53	9,05	229,7	9,02	5,56
M	180	85,4	26,2	104,1	67,4	45	37,4	34,2	26,1	52,3	40,3	79,8	11,8	71,6	61,7	230	19	19,8	30	13,97	7,44	45	232	82	39	158	5,8	5,5	5,1	6,5	4,6	8,06	199,9	8,05	5,42	10,08	224,1	5,83	3,21
M	184	91,7	26,9	101	75,2	45	36,2	35,5	27,2	64,1	39,1	99,4	11,1	77,6	62,2	270	36	22,7	29	12,81	8,01	48	205	94	51	196	6,5	5,6	6,8	7,5	8	8,44	201,6	6,24	3,62	10,28	208,8	4,84	2,55
M	194	95,4	25,2	109	82,8	47	33,4	34	33	58,7	37	52,5	10,1	81,7	62	280	25	21,1	30	14,89	7,88	43	260	83	45	172	6,1	5,8	5,6	6	7,5	8,45	203,1	9,27	5,17	10,55	250,6	5,1	4,7
M	193	102,1	27,4	108	81,5	48,5	36,5	36,5	35	59,5	38,5	56	13	84,5	59,9	271	39	19,5	30	14,57	12,1	38	231	97	46	191	7,1	5,2	5	5,6	5,1	8,38	195,3	5,72	3,27	9,28	207,8	4,65	3,06
M	188	109,2	30,8	105	71,2	47,9	37,8	35,2	39	65	42,3	141,4	16,5	86,8	58,2	229	6	21,5	27	14,89	7,32	45	241	82	45	189	5,6	4,9	4,5	5,1	5,4	8,81	202	6,21	5,07	9,97	219,3	4,67	2,75
M	192	112,3	30,4	109,2	82	48,5	43,5	36,1	35,4	67	42	54,6	13,6	92,4	60,1	256	26	20,4	32	10,4	5,62	52	226	108	45	181	6,3	5,5	6,2	6,8	8,1	7,91	194,2	7,01	6,52	9,42	229,5	7,89	3,05
NM	170	50,6	17,7	90,5	63	39	32	27,5	26,5	57	36,5	6,3	5	45,6	72,7	218	23	19,6	31	15,4	7,4	46	249	103	42	174	6,3	6,6	6	6,3	6,2	6,8	169,4	7,94	6,13	9,06	218,1	6,79	5,98
NM	165	58,2	21,3	89,5	59,5	42,5	33,5	27	24,5	49,5	33,5	53,9	5	52,2	69,4	249	23	19,8	29	12,6	7,6	50	217	120	55	202	5,1	3,9	4,7	4,6	5,9	7,22	167,3	6,57	5,15	9,35	211,1	6,4	3,69
NM	176	60,8	19,7	95	75	45	34	26,5	22	53,5	34,5	50,4	5	54,8	67,6	238	25	20,1	30	16,1	8,2	46	241	139	43	178	5	4,3	5,2	5,6	6	7,91	189,9	7,62	4,96	9,72	228,1	7,36	3,31
NM	168	60,8	21,6	91,5	63,5	41	37	27	23,5	49,5	31	70	9	52,5	64,2	262	21	18,5	31	13,4	6,7	46	262	109	42	176	3,9	4,2	5,2	6,2	6,2	7,01	181,6	7,59	6,35	9,24	221,6	6,87	4,7
NM	169	61	21,4	91	65,5	39	36	26,5	21,5	49,5	32	63,7	7,4	53,7	65,6	229	25	18,7	30	11,4	6,5	50	215	120	53	195	5,5	5,2	5,1	6,1	7,1	8,16	188,5	7,27	3,73	9,02	220,1	8,09	4,21
NM	174	61,3	20,1	94,5	67,5	47	33,5	31	28,5	52,5	38,5	49,7	5	55,4	70,5	256	25	20,2	30	16,1	7,3	45	225	134	50	179	4,5	4,8	4	4,6	5,4	7,19	189,9	15,61	4,46	9,86	215,1	4,5	3,13
NM	175	64,3	20,9	95,5	75,5	44	31	27	24,5	55	33,5	44,1	5	58	68,8	269	31	18,7	33	14,9	8,2	47	225	111	43	170	5,6	6,3	6,3	6,8	7	8,24	202,5	8,82	4,26	9,89	236,6	5,96	3,9
NM	175	65,1	21,2	95,5	73	46,5	34,5	27	26	52,5	35,5	46,2	5,6	58,4	67	217	29	18,8	29	9,8	4,3	48	209	106	53	203	6,3	6,6	6,4	7,8	7,1	6,62	167,8	7,21	4,67	9,53	211,8	3,52	2,12
NM	181	61,6	18,9	101,5	76,5	46	34	26,5	24	51	33,5	6,5	5	55,5	70,7	196	23	21,1	31	12,2	6,6	47	227	119	48	182	5	4	4,7	4,9	5,2	7,09	168,6	7,78	4,14	6,39	170,2	16,15	3,4
NM	170	66,2	22,8	91,5	64	39,5	33	34,5	26,5	55,5	41	60,2	7,4	58,3	66,1	228	27	21,4	30	13,8	7,4	46	231	130	50	183	5,3	4,6	4,5	5,5	5,1	8,08	204,1	5,26	2,72	9,49	238,4	6,2	4,78
NM	175	67,9	21,9	97	71	41,5	34	28,1	21,3	48,4	31,6	41,3	5,8	60,8	67,2	219	29	19,6	28	14,4	5,3	49	224	89	46	193	8,6	6,5	7,6	7	6,5	9,21	210,9	6,42	2,97	10,52	231,6	4,12	2,5
NM	177	68,9	22	94	72,5	43	33	26	22,5	51,5	32,5	46,2	5	62,2	70,4	221	21	20,4	28	12,7	6,6	50	221	113	52	186	4,7	4,3	5,3	4,8	5	7,2	180,6	6,34	4,72	9,56	236,8	5,94	4,35
NM	178	69,7	21,8	100	68	43	37,5	30,1	21,5	50	31,5	42,7	5,2	62,8	67,5	241	20	21,3	27	12	9,8	39	302	102	38	166	7	7,2	6,1	6,9	6,5	8,1	200,4	7,13	5,33	7,6	193,4	4,05	1,89
NM	181	70,7	21,4	104,5	79,5	48,5	34	32	26	51	38,5	53,9	5,8	63,3	66,4	244	26	20,5	31	9,7	4,6	51	221	119	54	205	5,4	5,3	6,2	5,2	5,5	7,97	195,2	6,74	5,69	8,26	209,6	4,75	5,22
NM	175	70,8	23,2	96	74,5	47	35	31	28	54	39,5	54,6	7	62,6	66	261	27	20,5	30	11,4	5,8	50	230	118	47	188	7,5	6,8	7	5,5	5,4	7,9	195,2	7,71	3,95	10,53	245,2	3,15	3,54
NM	174	72,2	23,8	93	71,5	46,5	35	26,5	25	53,5	33	46,2	6,5	64,2	67	226	32	21,6	32	10,9	5,4	51	222	114	54	198	7,2	6,9	6,7	5,4	6	8,1	202	6,16	4,63	9,21	231,6	8,13	3
NM	176	74	23,4	100	72	45,5	40	32,6	26	55,3	36,5	74,9	10,5	62,9	62,6	216	21	20,5	28	16,3	8,5	49	254	101	41	182	7,6	8	6,9	7,3	6,7	8,49	224,1	5,82	8,78	11,4	309,1	4,1	6,34
NM	175	73,8	24,2	95	72,5	46,5	34	33,5	31	57,5	43	57,4	7	65,2	66,4	263	25	20,4	31	14,2	7,7	49	236	117	46	186	6,9	7	7	5,7	5,4	8,05	202,6	5,86	3,78	10,12	241,5	4,56	1,89
NM	184	74,4	21,9	106,2	75,4	40	34	30,2	25	51,1	33,6	49,7	6,6	66,1	65,2	236	15	19,9	30	17,4	8,37	39	235	92	43	184	3,9	3,9	4,2	5,7	3,9	8,27	213,6	6,9	8,64	9,8	244,2	6,92	6,11
NM	178	77,9	24,3	90	63	40,5	34	27,4	23,5	58	33	60,9	7,8	68,2	65,3	250	29	19,8	35	12,7	4,02	47	276	69	40	175	6,7	6,1	6	5,5	5,6	7,84	228,2	9,22	6,26	9,18	215,9	8,69	3,64
NM	181	82,3	25	103	68	47,5	39	33	24,5	54	37,5	75,6	10,4	70,1	62,6	240	25	21,8	29	13,3	4,54	45	279	119	43	165	5,6	5,2	5	5,7	6,1	7,9	193,7	7,12	5,12	8,87	216,6	7,13	4,61
NM	184	86,6	25,4	103,5	73	43,5	35,5	31,5	27	55,5	34	87	12,5	72	60,5	253	20	19,3	31	14,8	5,13	43	254	89	49	183	4,5	4,8	4,7	5,2	3,5	8,61	215,4	6,01	6,62	8,28	207,5	7,8	3,5
NM	184	97,4	28,6	107	79	48	36,5	34	28,5	51,5	38,5	86,8	14,7	79	59,6	233	15	22,1	28	22,4	9,4	37	240	119	47	172	7,6	7,1	7	5,8	6,4	8,24	189,7	6,66	3,63	8,96	208,2	4,02	1,34
NM	180	97,9	30,2	105	79,5	48,5	37,5	36	30	60	41	83,3	12,4	81,6	61,8	240	17	22,2	28	16,3	9,6	40	227	115	48	172	4,5	4,9	4,6	3,6	4,1	7,17	172,7	8,53	4,62	9,48	227,1	4,57	3,66
M	176	63,5	20,3	96,5	69,4	39,5	33,4	32,1	26,7	52,6	34,5	44,1	7	60,8	65,2	247	35	20,3	33	14,4	6,08	54	231	110	50	189	8,9	8,5	8,7	8,6	9,4	8,53	203,1	5,84	5,03	10,34	238,2	5,47	3,72
M	175	65	21,2	94,2	67,6	43,4	33,6	29,6	27,2	51,2	33,6	40,6	7,4	56,4	61,4	249	40	19,5	32	11,8	4,81	52	216	108	50	176	8,8	8,1	8,3	8,7	8,8	8,91	194,1	5,61	4,54	10,17	236,2	4,52	3,63
M	170	65,2	22,5	96,4	69,5	48,1	36	35	29,1	53,2	32,6	45,5	8,4	59,3	65,2	239	30	19,8	30	12,7	6,13	50	225	94	41	184	7,8	7,4	7,5	6,8	8,2	8,35	221,3	6,14	10,02	10,45	239,9	4,91	1,71
M	170	66	22,8	93,6	66,5	41,6	35,2	28,3	26,4	53,2	34,1	41,3	7,8	57,7	65,6	248	32	20,6	31	14,6	6,31	49	237	97	43	178	7,4	7	6,8	7,6	7,4	8,21	208,4	7,05	5,29	10,29	251,2	7,5	4,28
M	181	66,3	20,1	102,5	67	40,5	35,2	30,5	22,5	46,5	35,1	46,2	5	59,8	71,3	273	41	19,8	35	10,7	4,8	43	223	87	54	191	7,5	7,7	6,9	6,9	7,6	9,09	217,5	7,65	3,3	10,58	253,3	4,57	4,39
M	172	67,5	22,6	94	68	41	32	29	26,1	51,5	33	41,3	5,5	62,3	61,2	265	36	20,3	32	11,3	6,52	56	237	105	48	197	8	7,1	7,2	7,4	7,7	8,66	218,4	8,12	4,7	11,24	254	4,4	1,16
M	172	69,5	23,3	97	69,5	43,5	34	34	26,1	53,1	36,5	53,2	8,4	60,5	64,7	263	32	20,4	30	12,1	6,4	53	221	96	52	183	9,2	7,5	7,6	6,7	7,3	8,22	203,5	5,86	3,8	9,67	230,9	6,84	4,86
M	168	72	25,5	93	73,5	43	34,5	26,5	24	53	38	53,9	10,9	61	63,5	271	39	21,5	32	13,8	9,7	52	203	87	54	187	7,7	7,3	7,2	6,5	6,9	8,2	196,3	6,06	3,62	10,46	239,2	5,54	3,8
M	178	76,1	24	98,1	71,2	40,5	33,5	31,5	26,5	54,5	36,1	72,1	14,1	61,7	59	236	32	20,4	31	13,5	4,22	51	232	87	51	175	7,3	6,6	6,9	7,3	7,8	8,22	199,8	6,64	5,32	10,28	237,6	5,57	3,51
M	181	76,5	23,2	98,3	72,5	46,2	35,1	35,6	28,1	58,2	36	43,4	6,5	61,2	62,3	259	40	20,7	37	13,3	4,11	57	204	104	51	194	8,4	7,5	8,2	7,9	9	9,43	215,4	5,12	5,39	10,65	247,4	4,61	3,41
M	178	76,5	24	99	72	42,5	34,6	32	25,5	56	35	46,2	6	65,6	63,6	270	44	21,5	30	12,5	7,71	52	245	99	49	194	7,5	8	6,8	8,6	8,1	9,11	220,2	8,39	2,88	11,7	250,4	5,65	3,02
M	168	77,3	27,3	92,5	72,1	44,6	35,4	28,4	24,2	54,2	40	56,7	10,9	65,2	63,8	228	42	21,6	34	15,4	10,1	49	197	91	53	180	7,5	7,6	8,1	6,3	7,4	8,42	187	6,18	3,97	9,19	213,7	4,85	3,24
M	175	77,8	25,1	98,5	74,5	43	35	33,5	26	55,5	34,5	44,8	12,1	65	60,8	247	50	19,2	36	10,8	5,51	54	244	113	56	209	7,2	7,6	7,3	6,8	6,8	9,73	221	5,55	4,96	11,53	244,2	3,93	3
M	176	79,5	25,5	97,1	70	47,5	36,5	34,2	28,6	55	34,2	57,4	11,1	68,1	62,5	261	35	19,7	30	12,4	5,42	53	237	96	42	169	7,5	7,5	7,6	7,3	7,3	9,04	214,2	5,65	4,07	10,02	235,5	4,44	3,73
M	170	79,6	27,3	94	70	45,5	33,4	32,6	26,1	58	37,1	45,5	12,3	66,3	62,1	251	50	21,1	31	10,3	5,16	56	257	98	56	199	7,1	7,2	6,8	6,9	7,3	8,89	208,7	6,47	2,25	10,07	217,5	5,94	3,81
M	181	80,8	24,7	103,5	70,5	49,5	33,5	35,1	26,7	50,2	38,6	66,5	12	67,5	60,8	217	35	21,7	32	16,2	10,6	41	236	106	48	178	6,8	6,5	6,5	5,9	6,9	8,92	206,6	5,41	4,37	8,68	198,5	4,51	4
M	172	81,4	27,4	94	69,1	47,5	35	33,1	27	60,1	38,2	65,1	11,7	68,3	62,3	275	45	19,2	37	10,9	6,01	55	302	93	55	191	7,6	7,9	7,6	6,9	8,2	8,81	172,5	8,79	7,28	9,15	215,3	9,34	2,99
M	175	82,8	26,8	99,2	72,5	43	36,5	32,3	26,1	55,2	35,1	75,6	15,7	66,3	57,5	234	40	19,1	38	9,81	4,58	56	201	80	50	201	8	7,7	8,1	7,5	8,4	9,91	218,7	5,57	5,61	11,62	251,6	5,27	3,61
M	184	88,9	25,6	106	76,5	45,7	34	35	29	57,2	36,5	49	12,9	73,6	51,6	263	20	19,9	35	14,46	8,09	44	195	71	45	186	6,5	6,6	6,3	6,6	6,9	8,91	213,5	7,05	3,1	9,87	214,1	3,34	1,44
M	178	102,5	32,2	97	71,2	49,1	37,1	35,8	31	66,5	43,6	51,8	14,2	83,7	60,4	264	24	22,6	37	14,5	8,22	53	206	105	52	206	7,3	4,9	4,2	5,1	7	8,78	210,9	6,12	3,68	11,34	261,5	4,89	3,07
M	198	117,7	29,8	111,5	83,2	49,5	40,5	37,9	36,6	63,1	44,1	119,7	17,8	92	56,4	221	24	21,7	31	24,46	11,5	36	224	83	49	193	5,9	6,5	5	5,7	6,4	7,93	195,8	6,17	5,35	8,7	204,2	6,54	5,46
M	184	123,5	36,3	100	72	50	38,1	38,1	28,5	68,1	43,5	90,3	19,4	94,7	56,8	245	16	22,5	19	12,6	6,48	49	229	85	45	187	5,5	4,6	6,9	4,4	5,2	9,19	198,2	5,79	3,44	11,04	224	4,9	2,72
NM	177	58,6	18,8	96	70,5	46,5	33,5	26	22,5	47	34	46,2	5,5	52	65,2	261	28	19,4	30	10,4	5,6	51	263	102	44	196	7	6,7	6,5	6,6	6,8	8,14	189,7	4,93	3,36	9,82	210,4	4,52	1,94
NM	174	61,4	20,1	94,5	74	45	32,5	28	27	56,5	35,5	49	5	55,5	68,8	261	30	18,9	32	14,7	7,3	44	227	101	48	184	7,8	7,6	7,2	6	6,7	7,76	189,8	9,3	5,35	9,76	237	7,1	3,58
NM	170	63,9	22,1	92	67,5	47,5	33	27,5	25,5	54,5	36,5	49	5	57,7	67,6	263	35	19,4	33	12,4	6,4	44	236	90	42	176	8,1	7,6	7	6,9	7,3	8,54	201,8	6,37	4,24	10	258,4	5,01	6,94
NM	170	65,7	22,8	93,5	72	44	32	28	24,5	52,5	38	48,3	5	59,3	70,1	261	38	20,3	34	13,4	6,9	49	211	85	54	201	7,5	7,6	7,4	6,8	7,5	8,62	213,9	5,63	5,73	11,29	257,7	5	3,61
NM	171	66,2	22,6	92,5	70,5	45,5	35,5	28,5	24	58	41,5	65,8	7,9	57,9	65,3	235	25	20,1	32	15,8	8,1	47	258	115	38	175	6,6	6,3	6,5	5,9	6,8	8,13	192	7,06	4,95	9,16	217,8	6,41	2,2
NM	172	68,5	23,3	97	69,5	43,5	34	34	26,1	53,1	36,5	53,2	8,4	60,5	64,7	263	34	20,4	30	12,1	6,4	53	205	96	52	183	9,2	7,5	7,6	6,7	7,9	8,22	203,5	5,86	3,8	9,67	230,9	6,84	4,86
NM	172	68,3	23	95	74	45,5	33	28	25,5	49,5	38,5	61,6	8,7	59	64,9	258	36	21,6	34	12,3	6,9	50	251	88	44	175	6,9	6,1	7,5	6,9	8,3	8,51	204,5	6,41	5,87	10,64	246,7	4,36	2,83
NM	169	70,2	24,5	97	66	39	32	30,5	27,5	57	38	73,5	9,6	60,3	64,2	227	30	21	31	11,9	6,5	48	231	93	49	192	5	3,1	3	3,5	5,1	8,52	212	10,22	3,58	9,49	231,5	4,74	1,25
NM	168	71	25,2	91	65,5	42,1	34,5	27,5	26,1	56,1	31,5	54,6	9,2	61,3	63,3	232	26	19,7	30	9,8	4,9	51	221	108	55	178	7,9	7,3	7,8	7,4	7,3	7,89	190,3	6,14	3,73	9,34	207,3	7,53	1,79
NM	176	74,2	23,9	96,5	75	45	34	29	25	51,5	35,5	74,9	9,7	63,7	63,4	233	31	21,1	32	14,7	7,7	46	252	97	41	178	6,8	6,9	5,9	5,5	7,1	8,24	202,2	5,51	6,22	9,82	229,7	4,27	2,55
NM	177	76,4	24,3	94,5	75,5	47	40	29,5	25,5	50	38,5	81,9	9,6	65,6	63,5	276	32	20,4	32	13,6	8	49	236	106	42	172	7	5,2	6,6	6,3	7,8	8,97	201	5,12	4,55	10,19	232,9	6,3	2,73
NM	180	78,4	24,1	98,5	78,5	45,5	37,5	29,5	26	51,5	36,5	60,9	7,8	68,7	65	223	24	20,4	31	9,7	3,6	49	209	117	52	194	6,9	6	5,3	6,1	6,9	7,71	183,5	7	4,45	7,58	187,8	4,71	1,58
NM	180	79,7	24,4	102	79,5	47,5	32,5	29,5	26	51,5	38	56	7,8	69,3	65	273	38	21,2	34	14,4	8,5	47	228	84	47	166	7,3	6,7	7,7	6,5	6,1	9,41	211,9	6,46	3,01	10,69	234,6	4,02	2,7
NM	185	79,9	23,1	109	81	47,5	36	28,5	27	50	33	63,7	8	69,1	64	215	31	21,3	31	11,3	7,2	48	227	115	49	180	6,7	6,6	6,2	5,9	6,4	8,76	210	5,84	4,91	7,42	200,2	7,8	2,59
NM	182	79,8	24,1	104,5	80	47	35	30	24,5	54	40	60,2	9,3	68,8	63,3	233	26	21,6	30	12,6	7,6	42	247	82	43	168	6,8	6,6	7,3	6,7	7	8,88	200,6	4,99	4,9	9,86	215,1	4,5	3,13
NM	183	80,1	23,9	105	80	48	33	31,5	32,5	59	40	63,7	8,5	69,7	64,5	264	32	20,7	29	14,7	8,7	44	247	111	45	178	6,9	5,4	6,8	4,5	4,9	8,49	224,1	5,82	8,78	9,61	227,7	3,48	3,26
NM	180	80,3	24,7	104,5	79,5	47,5	38	34	32,5	54	38,5	65,1	11,5	67,6	61,6	225	24	21,4	29	10,2	8,2	48	247	89	46	185	7,4	7	7,5	6,8	6,6	8,22	192,7	6,19	4,09	7,79	188,5	5,94	1,86
NM	184	82,4	24,2	106	77,5	46,5	37	35	33	60	42	67,9	9	71,3	63,3	279	30	21,6	30	18,7	10,1	43	251	77	41	166	7,3	7,1	7,4	6,6	6,9	8,55	202,1	6,89	3,06	9,97	223,5	5,43	2,98
NM	172	82,3	27,7	91,5	67	45	36,5	29	26,5	53	38,5	112	15,1	66,4	60,1	225	31	20,3	30	13,1	8,5	45	229	108	48	174	6,5	6,2	7	4,8	5,2	7,8	190,1	4,8	4,09	9,66	207	4,92	3,08
NM	187	83,2	23,7	108	80,5	48	35,5	31,5	25,5	58,5	39,5	87	9,7	71,4	62,4	204	20	22	29	16,4	9,4	41	226	99	46	173	7,5	6,2	7,7	6,2	6,3	7,02	159,5	6,98	3,44	6,93	168,8	9,77	3,99
NM	188	89,4	25,2	109,5	81	49	35,5	34,5	28,5	58,5	43,5	46,9	6,4	79,6	66,4	245	22	21,9	27	20,7	8,9	36	225	102	48	177	7,1	6,7	7,2	6,3	6,8	8,3	191,8	7,13	4,69	10,36	242,8	5,33	2,91
NM	182	104,3	31,4	104,1	77	47	37,5	35	33	57	37,8	89,6	18,7	80,7	57,4	253	18	22,3	28	17,6	10,2	46	234	91	47	176	6,2	6,1	6,6	4,9	5,6	7,48	170,2	5,1	2,75	9,54	212,1	4,76	2,91
NM	182	127,2	38,3	101	60,6	49,5	41	35	18,5	67	32,5	147	29,6	85,2	52,4	195	11	23,7	27	14,7	9,4	38	240	84	43	170	3,2	4,2	3,5	4,6	5,3	8,2	201,6	6,71	4,31	9,02	220,1	8,09	4,21
M	166	53	19,3	92,2	72,6	37,1	34	26,8	22,9	48,6	31,1	46,7	6,4	54,4	64,2	272	43	19	35	10,2	4,7	53	223	74	55	204	6,8	7,3	7,5	6,1	7	9,15	218,4	5,94	5,91	13,3	292,4	4,17	4,45
M	164	62	23,2	90	65,1	38,1	33,1	29,7	24,5	51	33,1	51,7	6,7	59,7	63,4	253	23	19,1	37	10,3	5,3	54	217	82	59	199	8,1	7,8	8	6,5	7,2	7,52	198,6	6,76	3,86	10,6	264,7	6,52	2,95
M	159	62,7	25,1	86,6	60,1	40,9	31,1	31,2	25,6	54,4	30,6	40,3	7,2	53,7	65,8	244	38	18,2	33	11,5	6,6	44	227	107	46	187	7,8	8	7,5	6	6	7,6	219,1	5,91	5,64	10,5	305,9	3,69	3,58
M	170	67	23,4	95,1	70,1	41,7	32,7	32,1	26,3	60,7	30,7	50,2	6,8	63,2	60,3	256	48	19	36	11,4	6,4	52	256	86	58	199	6,9	7,6	7,3	6,2	6,5	9,84	223,1	4,04	6,14	14,1	272,9	3,88	3,47
M	168	66	23,6	95,7	71,2	41,5	33,1	32,3	26,5	62,9	31,7	56,2	8,8	56,7	63,1	229	23	18,9	32	12,2	6,9	45	205	106	48	182	6,7	7,5	7,3	5,9	6	7,74	197,3	7,95	4,95	10,5	252,8	5,76	0,74
M	167	73,1	26,5	90,1	65,8	43,5	32,8	31	25,7	59,7	34,1	65,3	8,8	61,7	63,5	271	48	21,9	29	11,5	5,5	49	209	77	60	197	8,5	8,7	9	7,3	7,4	9,41	213,3	4,72	5,65	13,4	314	3,27	5,25
M	173	75,3	25,1	101	75,1	43,6	30	32,8	28,9	58,5	37,4	41,8	8,4	65,5	64,6	274	45	19,2	33	10,7	5,9	54	236	62	48	191	7,6	8,2	7,7	6,9	6,9	7,36	185	9,18	5,4	10,89	252,8	8,12	3,86
M	176	76,6	25,1	100,7	68,7	43,3	32,7	30,9	26,6	62	34,1	48,2	9,5	64,3	62,7	249	28	19	34	11,4	5,6	57	239	97	45	189	7,3	7	7,4	5,9	6,4	8,91	209,4	6,81	4,77	13,5	268,1	5,41	2,99
M	175	80,9	26,7	98	75	47	37	30,2	29,2	56,7	36	98,1	7,4	68,3	64,3	232	43	19,2	32	13,5	9,3	52	220	92	50	185	7,9	7,3	7,6	6,4	6,8	9,36	221,4	9,02	5,63	13,1	289,9	4,05	3,29
M	175	80	26,4	99	72	44,5	33,1	33,1	30	58,8	35,4	49,8	9	68	61,9	244	28	19,1	32	12,2	7,5	54	210	116	54	190	8,3	8	8,1	8,3	8,2	8,59	226,5	5,14	4,88	11,7	304,7	4,64	4,83
M	180	81,9	25,6	103,3	76,2	45,1	34,6	34,7	26,7	61,5	33,5	39,7	10	68,5	61,5	265	38	20,3	35	13	6,4	55	261	84	60	198	7,9	7,7	8,1	7,9	7,5	8,67	227,6	6,11	6,39	12,2	291,5	3,06	3,62
M	189	85	24	105,2	78,3	43,7	35,4	33,8	26	58,8	32,2	38,4	10,9	69,7	60,4	239	38	20	29	10,9	8,5	45	206	114	47	187	7,6	6,5	7,4	6,3	6,4	8,16	195,7	9,8	4,5	11,5	305,4	5,24	1,78
M	176	87,3	28,1	101	81,1	43,1	30,1	30	26,8	53,9	32,8	56,1	14,9	70,6	59,4	285	46	19,1	34	10,6	5,6	55	233	84	44	185	7,5	8,4	8,1	6,7	7,1	9,3	212,8	5,9	2,19	11,6	260,9	5,19	2,7
M	180	91,5	28,4	101,3	78,2	44,3	35,3	35,7	29,7	62,8	35,9	48,8	11,9	75	60,7	276	45	19,1	34	12,7	8,5	54	231	84	46	199	6,9	6,9	7,3	5,7	6	9,93	207,2	8,81	5,07	14,3	336,5	4,55	5,3
M	181	93,5	29	104	78,7	48	37,1	35,8	28,7	63,7	36	58,6	14,3	74,5	58,2	280	38	19,8	33	12,8	9,4	53	234	103	48	192	7,7	8,1	7,8	7,9	6,9	9,8	228,2	7,98	4,05	14,4	262,8	4,46	4,5
M	182	94,2	28,7	104,1	78,9	48,5	36,3	32,5	28,7	63,6	35,1	43,6	13,1	76,2	59,6	233	33	21,9	35	12,5	9,3	51	229	80	47	197	7,3	8,2	7,7	6,6	6,6	7,56	209,3	5,97	4,24	12,9	270,9	7,11	4,62
M	179	105	33,2	101,5	75,2	50,1	38,3	35,4	31,1	69,9	40,8	64,9	12,5	82,6	60,5	264	45	20,6	28	14,4	9,2	52	221	99	49	189	8	8,9	7,5	6,9	6,8	9,39	192,5	7,35	5,33	13	251,4	5,72	3,33
M	187	121	35,1	103,4	80,5	55,7	41,2	44,9	36,3	82,8	52,1	98,2	12,6	93,7	63,1	254	28	22,4	32	14,3	9,5	44	240	102	50	192	7,3	7,4	7,7	5,6	6	9,63	199,4	8,1	5,76	14,2	280,7	6,64	2,44
M	179	89	28,1	102,1	76,4	51,2	36,4	36,8	31,3	63,3	40,6	49,9	12,2	76,2	61,4	249	28	22,3	30	15,1	10,4	51	229	98	54	188	7,5	7,4	7,6	5,9	5,9	8,95	213,1	8,93	6,24	13,4	289,6	6,52	4,56
NM	166	57,1	20,8	93	67	40	32	24,1	22,3	47,8	33	42,6	5	49,9	69,6	268	43	19,8	34	10,3	4,6	49	258	87	47	198	6,3	6,6	6	5,2	5,7	8,72	221,4	5,93	6,72	11,8	270,1	4,72	3,63
NM	167	57,1	20,6	90	67	39	36	25,1	24,2	50,5	32	38,5	5,7	49,1	66,2	247	23	19,1	31	11,2	6,2	41	249	89	43	176	6,6	7,5	6,8	6,1	6,2	8,57	184,6	7,25	5,78	10	222,6	6,3	1,77
NM	164	57,9	21,7	93	67	41	30	28,1	20	47,9	32	47,7	8,5	48,3	64,2	256	33	18,4	35	10,4	4,7	52	201	109	61	204	8,1	7,8	7,8	6,6	6,2	6,96	216,2	7,21	4,85	11,1	283	4,66	4,52
NM	162	60,2	23,1	95	69	42	33	27,6	24,3	49,6	34	42,3	5	52,7	70,2	272	16	21	30	10,5	5,1	42	216	103	41	182	6,3	7	6,3	5,6	6,1	7,68	188,8	8,83	4,66	10,5	240,4	4,54	2,98
NM	171	64,3	21,2	96,3	74,2	40,6	32	27	23,3	51,9	36	47,6	12,7	53,3	60,5	232	23	20	23	12,4	8,1	41	289	104	42	171	6,2	6,4	6,3	5,4	5,7	7,46	179,7	7,96	5,39	9,2	227,1	7,95	2,49
NM	177	70,1	22,5	97	74	48	32	30,6	23,2	52,9	35	47,4	9,7	57,6	62,8	254	53	21	33	10,3	5,5	53	241	90	56	182	6,6	6,9	6,3	5,1	5,9	9,68	216,2	6,31	5,99	13,7	241,3	4,21	3,02
NM	170	71,8	25,2	95	71	47	36	30,5	27,3	56,8	37	58,2	5,7	62,2	67,4	242	48	22,1	32	12,2	7,2	54	274	102	49	194	7,3	7,1	7	6,2	6,1	8,97	210	7,23	5,03	13,1	319,4	5,72	4,66
NM	178	73,9	23,6	100	77	45	36	30,8	25	57,6	38	82,2	7,7	62,7	63,8	277	43	20,7	34	13	8,3	51	259	115	51	186	6,1	6,7	5,9	5,1	5,9	7,96	222,6	7,71	6,44	13,8	272,8	5,63	5,12
NM	178	76,9	24,3	96,4	72,3	39,4	29	26,4	23,8	50,9	34,1	50,7	9,2	66,3	63,1	262	36	19,4	30	10,8	6,8	46	217	93	47	185	7,3	6,5	6,2	6,3	7	7,75	192,4	9,73	5,99	11,9	269,6	5,11	4,12
NM	176	76,1	24,8	99	76	46	35	32,4	26,3	56,7	38	45,1	5,3	66,3	67,2	261	18	22	28	14,4	9,6	46	217	105	47	169	7,3	6,7	7	6,2	6,2	8,04	196,9	6,83	4,84	12,2	273,2	6,44	3,66
NM	184	82,9	24,5	104	81	49	33	31,5	25,5	57,7	36	63,6	8	70,6	63,6	242	25	21,8	29	11,5	7,3	45	227	92	47	175	7,6	7,3	6,9	6,6	6,5	8,34	198,4	6,14	3,49	10,8	228,3	5,26	5,43
NM	175	82,3	27,1	97	74	52	36	33,3	27,2	59,6	37	80,1	13,4	65,3	59,6	268	28	19,9	32	12,7	8,7	52	251	108	43	202	6,6	6,6	6,1	5,1	6,1	7,48	208,2	8,21	5,76	13,1	324	6,42	2,88
NM	176	83,4	27,1	96	74	54	34	34,5	28,4	58,2	38	62,2	7,6	71,2	64,9	250	33	19,7	33	12,6	8,3	49	222	93	49	178	6,9	7,3	6,5	4,6	6,4	8,87	189,7	7,43	4,31	11,7	297,1	3,69	1,77
NM	179	84	26,5	100	73	53	36	35,1	28,3	57,3	35	43,3	11,2	68,1	62,4	263	38	20,5	31	11,9	5,9	51	257	103	47	178	8,1	7,7	7,5	6,2	6,7	8,73	199,4	5,47	6,04	12,6	329,2	5,08	3,54
NM	169	94,4	33,4	92	75	54	36	36,2	30,1	64,4	40	116,6	14,4	75,1	60,7	238	13	23,1	25	15,2	10	41	206	111	53	177	5,9	6,2	5,5	4,6	5,7	7,54	197,7	7,17	3,7	9,9	279,5	7,16	1,57
NM	194	100	26,9	115	82	51	38	34,4	27,1	58,6	39	32,9	15,3	78,7	63,2	244	18	22,7	29	15	10,1	39	278	127	45	180	5,9	6,6	5,5	4,8	5,9	8,23	202,1	9,9	4,66	9,6	247,6	7,23	0,76
NM	193	104,7	28,2	107	84,2	43,1	31,1	28,3	25,1	50,9	35	48,3	15,1	84,5	58,2	273	22	18,7	21	12,7	8,4	40	234	80	51	191	6,3	6	5,7	5,2	6,4	6,55	168,3	9,86	6,95	10,67	256	6,49	3,5
NM	190	111,1	30,2	99,2	81,1	45,3	32,2	32	26,8	54,9	37	64,9	15,7	89,1	58,3	240	26	19,9	28	11,9	7,3	43	222	77	43	180	6,9	6,8	6,5	5,9	6,7	7,87	183,2	6,29	3,82	10,24	231,1	9,06	2,47
